# Supplementary material for: Bacillus subtilis M2-Fermented Soybean Meal Improves Growth Performance and Modulates Cecal Microbiota in Dongxiang Green-Shell Laying-Type Chicken
Source: Microorganisms. 2026 Jul 21;14(7):1589. doi: 10.3390/microorganisms14071589 (PMC13413807; doi:10.3390/microorganisms14071589)
Supplement: Supplementary file 1 [file microorganisms-14-01589-s001.zip]

Archive with 1 entries (1 files):
- microorganisms-4382004-supplementary.pdf
